# Supplementary material for: Efficacy and Safety of Lianhua Qingke Tablets in the Treatment of Mild and Common-Type COVID-19: A Randomized, Controlled, Multicenter Clinical Study
Source: Evid Based Complement Alternat Med. 2022 Feb 10;2022:8733598. doi: 10.1155/2022/8733598 (PMC8853799; doi:10.1155/2022/8733598)
Supplement: Supplementary Materials — Table S1. Routine treatment in each group. CONSORT 2010 checklist of information to include when reporting a randomised trial. [file 8733598.f1.zip]

Archive with 2 entries (2 files):
- 8733598.f1/CONSORT Checklist (1).pdf
- 8733598.f1/Supplementary material.doc
